# Supplementary material for: Enhanced Medical and Community Face Masks with Antimicrobial Properties: A Systematic Review
Source: J Clin Med. 2021 Sep 9;10(18):4066. doi: 10.3390/jcm10184066 (PMC8472488; doi:10.3390/jcm10184066)
Supplement: Supplementary file 1 [file jcm-10-04066-s001.zip]

Archive with 1 entries (1 files):
- jcm-1349690-supplementary.pdf
